# Supplementary material for: Inequitable Distribution of Global Economic Benefits from Pneumococcal Conjugate Vaccination
Source: Vaccines (Basel). 2024 Jul 12;12(7):767. doi: 10.3390/vaccines12070767 (PMC11281544; doi:10.3390/vaccines12070767)
Supplement: Supplementary file 1 [file vaccines-12-00767-s001.zip]

Archive with 1 entries (1 files):
- vaccines-3005111-supplementary.pdf
